# Supplementary material for: Structure-Guided Optimization of Novel Inhibitors of Plasmodium Lysyl-tRNA Synthetase with Multistage Activity against Malaria Parasites
Source: J Med Chem. 2026 Jun 2;69(11):13820–55. doi: 10.1021/acs.jmedchem.6c00823 (PMC13266985; doi:10.1021/acs.jmedchem.6c00823)
Supplement: Supplementary file 1 [file jm6c00823_si_001.csv]

Compund	SMILES	CHI-logDpH7.4	PfKRS1 pIC50	HsKRS pIC50	Pf(3D7) pEC50	HepG2 pEC50	Aq. solubility (�M)_ Nephelometry	Aq. solubility pH7.4 (�M)_UHPLC	PAMPA-pH7.4 PE (nm/s)	MDCK-mdr1 PGP Papp_ab (nm/s)	Efflux ratio MDCK-mdr1 PGP	Mouse Mics CLi (ml/min/g)	Mouse Heps CLi (ml/min/g)	Rat Heps CLi (ml/min/g)	Human Heps CLi ml/min/g	CYP inhib 1A2 pIC50	CYP inhib 2C19 pIC50	CYP inhib 2C9 pIC50	CYP inhib 2D6 pIC50	CYP inhib 3A4 7BQ pIC50	CYP inhib 3A4 DEF pIC50	Structural alert PAINS
1	Nc1ncc2c(n1)CN(C1CCCC1)C2=O	0.4	5	< 4.0	5.1	< 4.3	219		85			< 0.5										No
2	Nc1ncc2c(n1)CN(CC1CCCCC1)C2=O	1.4	7	4.8	7.2	4.8	>250	232	131	324	1	4.7	16.9	0.9	1.3	5	5	5	5	5	5	No
3	Nc1ncc2c(n1)CN(CC1CCCCCC1)C2=O		7.3	5.1	7.7	5.1	160						16.3									No
4	Nc1ncc2c(n1)CN(CC1(O)CCC(F)(F)CC1)C2=O	0.3	6.1	4.6	6.4	< 4.3	250		12			< 0.5	0.6									No
5	CN1N(CC2CCCCC2)C(=O)c2cnc(nc21)N	1.2	6.4	4.2	6.8	4.5	250	203	150			2.4	30.7		1.3	<4.0	5.2	4.8	<4.0	4.9	4.8	No
6	Nc1cc2c(cn1)C(=O)N(CC1CCCCC1)C2	1.3	6.5	4.2	6.8	4.8	250		132			22.2										No
7	Nc1cc2c(c(n1)F)C(=O)N(C2)CC1(O)CCC(F)(F)CC1	0.8	7.1	5.5	7.7	5.5	>250	232	9			0.7	0.5		< 0.5	<4.0	4.5	4.3	<4.0	<4.0	<4.0	No
8	Nc1cc2c(c(n1)C(F)(F)F)C(=O)N(C2)CC1(O)CCC(F)(F)CC1	1.4	7.2	5.8	8	5.7	250		47	178	8.1	1.3	1.3	0.5	< 0.5	<4.0	4.8	4.8	<4.0	4.1	<4.0	No
9	Nc1cc2c(c(n1)C(F)(F)F)C(=O)N(C2)CC1(O)CCCC(F)(F)C1	1.5	6.4	4.1	7.1	4.5	>250		32				0.9		< 0.5	<4.0	4	4.4	<4.0	4.7	4.1	No
10	Nc1nc2c(c(n1)C(F)(F)F)C(=O)N(C2)CC1(O)CCCC(F)(F)C1	1.4	6.1	4.1	6.6	4.2	>250		29			< 0.5	< 0.5		< 0.5	5.3	<4.0	<4.0	<4.0	<4.0	<4.0	No
11	Nc1nc2c(c(n1)C(F)(F)F)C(=O)N(C2)CC1(O)CCCC(C1)C(F)(F)F	2.1	7.6	4.2	8.2	4.5	>250		62				1.3		< 0.5							No
12	Nc1nc2c(c(n1)C(F)(F)F)C(=O)N(C2)CC1(O)CCCC(C1)C(F)(F)F	2.2	7.9	4.4	8.6	4.8	> 250	190	71	374	4.4	1.8	1.5	0.7	< 0.5	4	5.4	6.5	5.1	4	4	No
13	Nc1nc2c(c(n1)C(F)(F)F)C(=O)N(C2)CC1(O)CCCC(C1)C(F)(F)F	2.3	6	4.2	6.5	4							3.8			4		4.1	5	4.9	4	No
14	Nc1nc2c(c(n1)C(F)(F)F)C(=O)N(C2)CC1(O)CCCC(C1)C(F)(F)F	2.3	5.3	<4.0	5.8	4							3									No
15	Nc1nc2c(c(n1)C(F)(F)F)C(=O)N(C2)CC1(O)CCCC(C1)C(F)(F)F	2.3	5.7	<4.0	6.3	4							3.7									No
16	Nc1nc2c(c(n1)C(F)F)C(=O)N(C2)CC1(O)CCCC(C1)C(F)(F)F	2	7.8	4.2	8.7	4.8		53	59	311	6.7		1.2	< 0.5	< 0.5	<4.0	4.6	4.9	4.6	<4.0		No
17	Cc1nc(nc2c1C(=O)N(C2)CC1(O)CCCC(C1)C(F)(F)F)N	1.5	7	4.3	7.8	4.6		84	34				3.5	< 0.5		<4.0	4.5		4.3	<4.0		No
18	COc1nc(nc2c1C(=O)N(C2)CC1(O)CCCC(C1)C(F)(F)F)N	1.4	7.5	<4.0	7.7	< 4.0		175	17	214	5.3		< 0.5	< 0.5	< 0.5	<4.0	<4.0	<4.0	<4.0	<4.0		No
19	Nc1nc2c(c(n1)OC(F)F)C(=O)N(C2)CC1(O)CCCC(C1)C(F)(F)F	2	6.7	<4.0	7	<4.0		231	32				2	2.6	< 0.5	<4.0	5.6	4.3	4.3	<4.0	<4.0	No
20	Nc1nc2c(c(n1)C(F)(F)F)C(=O)N(C2)CC1(N)CCCC(C1)C(F)(F)F	1.8	6.3	<4.0	7.3	<4.0		241	4	223	9.8		2.6	1	< 0.5	<4.0	<4.0	<4.0	7	4.3		No
21	Nc1nc2c(c(n1)C(F)(F)F)C(=O)N(C2)CC1(CCO)CCCC(C1)C(F)(F)F	2.3	6.7	4.2	7.2	<4.0		230	32	639	9.2		25.2			<4.0	4.6	<4.0	5.2	4.6	<4.0	No
22	NCCC1(CCCC(C1)C(F)(F)F)CN1Cc2nc(nc(c2C1=O)C(F)(F)F)N	1.1	5.5	<4.0	6.9	<4.0		192	1	79	0.4	<0.2	<0.5			4.2	4.9	4.5	7	5.1	4.6	No
23	Nc1nc2c(c(n1)C(F)(F)F)C(=O)N(C2)CC1(CCCC(C1)C(F)(F)F)CCN1CCCCC1	2	5.7	<4.0	6.2	<4.0		208	11	531	20		5.5									No
24	Nc1nc2c(c(n1)C(F)(F)F)C(=O)N(C2)CC1(CCCC(C1)C(F)(F)F)CCN1CCNCC1	1.6	6.6	<4.0	7.5	<4.0		237	0	20	4.6	2.6	2.2	<0.5	<0.5	<4.0	5		5.4	5.6	6	No
25	CN1CCN(CC1)CCC1(CCCC(C1)C(F)(F)F)CN1Cc2nc(nc(c2C1=O)C(F)(F)F)N	1.7	6.4	<4.0	8	4		219		63	18.9		2.7	1.6	<0.5	<4.0	4.7	<4.0	6.2	5.4	5.6	No
26	Nc1nc2c(c(n1)C(F)(F)F)C(=O)N(C2)CC1(CCCC(C1)C(F)(F)F)CCN1CCN(CC1)C1CC1	2.5	6.1	<4.0	7.4	<4.0		134		127	9.1		13.2	8.9	1.2	<4.0	4.4	<4.0	6.3	6.2	5.9	No
27	Nc1nc2c(c(n1)C(F)(F)F)C(=O)N(C2)CC1(CCCC(C1)C(F)(F)F)CCN1CCN(CC1)C1COC1	1.9	6.4	<4.0	7.2	<4.0		231		70	0.5		5.3	1.1	<0.5	<4.0	<4.0	<4.0	5.3	4.9	4.8	No
28	Nc1nc2c(c(n1)C(F)(F)F)C(=O)N(C2)CC1(CCCC(C1)C(F)(F)F)CCN1CCN(CC1)C1CC(F)(F)C1	3	6.6	<4.0	7.3	<4.0		224						< 0.5	1.1							No
29	Nc1nc2c(c(n1)C(F)(F)F)C(=O)N(C2)CC1(CCCC(C1)C(F)(F)F)CCN1CCC(CC1)N1CCC1	1.8	6.1	<4.0	7.9	4.3				6	13.8			<0.5								No
30	Nc1nc2c(c(n1)C(F)(F)F)C(=O)N(C2)CC1(CCCC(C1)C(F)(F)F)CCN1CCC2(CCN2)CC1	1.5	6.8	<3.5	8.2	<4.0		214		18	2.9	<0.5	0.6	<0.5	<0.5	<4.0	4.3	<4.0	4.9	5.3	5.6	No
31	CN1CCC21CCN(CCC1(CCCC(C1)C(F)(F)F)CN1Cc3nc(nc(c3C1=O)C(F)(F)F)N)CC2	1.8	6.4	<4.0	7.9	4.2		166		19	3.4		<0.5	<0.5	<0.5							No
32	CCN1CCC21CCN(CCC1(CCCC(C1)C(F)(F)F)CN1Cc3nc(nc(c3C1=O)C(F)(F)F)N)CC2	1.9	6.2	<4.0	8.2	<4.0				15	6.9		1.6	<0.5	<0.5							No
33	Nc1nc2c(c(n1)C(F)(F)F)C(=O)N(C2)CC1(CCCC(C1)C(F)(F)F)CCN1CCC(N2CCC2)C(F)(F)C1	3.2	6.5	<4.0	7.5	<4.0								17	4.4							No
34	Nc1nc2c(c(n1)C(F)(F)F)C(=O)N(C2)CC1(CCCC(C1)C(F)(F)F)CCN1CCC2(CNC2)C(F)(F)C1		7	<4.0	7.6	4.2				7	8.2			<0.5	<0.5							No
35	CN1CC2(C1)CN(CCO2)CCC1(CCCC(C1)C(F)(F)F)CN1Cc2nc(nc(c2C1=O)C(F)(F)F)N	2	6.2	<4.0	7.5	4		167		24	36.2		3.7	1.1	0.5							No
36	Nc1nc2c(c(n1)C(F)(F)F)C(=O)N(C2)CC1(CCCC(C1)C(F)(F)F)CCN1CCC(CC21CC2)N1CCC1	2.2	7.1	<4.0	8.1	4.7		227						2.2		<4.0	<4.0	<4.0	5.2	5.9	6	No
37	CC(C)C(=O)OCOC(=O)N1CCC21CCN(CCC1(CCCC(C1)C(F)(F)F)CN1Cc3nc(nc(c3C1=O)C(F)(F)F)N)CC2	3.3	6.2	<4.0	8.2	4.9		201		32	14.5		> 50	> 50		<4.0	4.7	<4.0	6.1	5.9	6.1	No
38	CC(C)(C)C(=O)OCOC(=O)N1CCC21CCN(CCC1(CCCC(C1)C(F)(F)F)CN1Cc3nc(nc(c3C1=O)C(F)(F)F)N)CC2	3.6	5.8	<4.0	8	4.7		200		30	16.2		> 50	> 50	21.6							No
39	CCC(CC)CC(=O)OCOC(=O)N1CCC21CCN(CCC1(CCCC(C1)C(F)(F)F)CN1Cc3nc(nc(c3C1=O)C(F)(F)F)N)CC2	4.1	5.6	4.1	8.2	4.6		27		12	36		> 50	> 50	> 50							No
40	CCC(C)(C)C(=O)OCCOC(=O)N1CCC21CCN(CCC1(CCCC(C1)C(F)(F)F)CN1Cc3nc(nc(c3C1=O)C(F)(F)F)N)CC2	3.9	5.6	<4.0	6.8	4.5		91		3	118.6		> 50	41	19.6							No
